# Supplementary material for: Bioaccessibility-Based Fuzzy Health Risk Assessment and Integrated Management of Toxic Metals Through Multimedia Environmental Exposure near Urban Industrial Complexes
Source: Toxics. 2025 Oct 11;13(10):861. doi: 10.3390/toxics13100861 (PMC12568006; doi:10.3390/toxics13100861)
Supplement: Supplementary file 1 [file toxics-13-00861-s001.zip]

Archive with 1 entries (1 files):
- toxics-3903236-supplementary.pdf
